# Supplementary material for: SBA-15- and SBA-16-Functionalized Silicas as New Carriers of Niacinamide
Source: Int J Mol Sci. 2023 Dec 17;24(24):17567. doi: 10.3390/ijms242417567 (PMC10743396; doi:10.3390/ijms242417567)
Supplement: Supplementary file 1 [file ijms-24-17567-s001.zip]

Archive with 1 entries (1 files):
- ijms-2749623-supplementary.pdf
